# Supplementary material for: Voriconazole Eye Drops: Enhanced Solubility and Stability through Ternary Voriconazole/Sulfobutyl Ether β-Cyclodextrin/Polyvinyl Alcohol Complexes
Source: Int J Mol Sci. 2023 Jan 25;24(3):2343. doi: 10.3390/ijms24032343 (PMC9917179; doi:10.3390/ijms24032343)
Supplement: Supplementary file 1 [file ijms-24-02343-s001.zip]

Archive with 1 entries (1 files):
- ijms-2188185-supplementary.pdf
